# Supplementary material for: A Comparison of Two Forward Head Posture Corrective Approaches in Elderly with Chronic Non-Specific Neck Pain: A Randomized Controlled Study
Source: J Clin Med. 2023 Jan 9;12(2):542. doi: 10.3390/jcm12020542 (PMC9861410; doi:10.3390/jcm12020542)
Supplement: Supplementary file 1 [file jcm-12-00542-s001.zip]

Archive with 1 entries (1 files):
- Media1.MOV
